# Supplementary material for: Development of a Risk Characterization Tool for Harmful Cyanobacteria Blooms on the Ohio River
Source: Water (Basel). Author manuscript; Available in PMC 2022 Apr 20. (PMC9019831; doi:10.3390/w14040644)
Supplement: Supplementary File [file NIHMS1783469-supplement-Supplementary_File.zip]

Archive with 19 entries (19 files):
- water-1558146-supplementary-proof done/FigureS1.pdf
- water-1558146-supplementary-proof done/FigureS10.pdf
- water-1558146-supplementary-proof done/FigureS11.pdf
- water-1558146-supplementary-proof done/FigureS12.pdf
- water-1558146-supplementary-proof done/FigureS13.pdf
- water-1558146-supplementary-proof done/FigureS14.pdf
- water-1558146-supplementary-proof done/FigureS15.pdf
- water-1558146-supplementary-proof done/FigureS16.pdf
- water-1558146-supplementary-proof done/FigureS17.pdf
- water-1558146-supplementary-proof done/FigureS18.pdf
- water-1558146-supplementary-proof done/FigureS2.pdf
- water-1558146-supplementary-proof done/FigureS3.pdf
- water-1558146-supplementary-proof done/FigureS4.pdf
- water-1558146-supplementary-proof done/FigureS5.pdf
- water-1558146-supplementary-proof done/FigureS6.pdf
- water-1558146-supplementary-proof done/FigureS7.jpeg
- water-1558146-supplementary-proof done/FigureS8.jpeg
- water-1558146-supplementary-proof done/FigureS9.pdf
- water-1558146-supplementary-proof done/Supplemental Text.pdf
